# Supplementary material for: Duplication of OsHAP family genes and their association with heading date in rice
Source: J Exp Bot. 2016 Jan 21;67(6):1759–68. doi: 10.1093/jxb/erv566 (PMC4783360; doi:10.1093/jxb/erv566)
Supplement: Supplementary Data [file supp_erv566_supplementary_tables_S1.xlsx]

## Sheet: Sheet1
	2012	2011
<Trait>	heading date	heading date
C001	76	80
C002	96	96
C003	78	82
C004	80	84
C005	102	102
C006	88	91
C007	86	91
C008	140	143
C009	90	93
C010	94	96
C011	96	109
C012	113	97
C013	94	91
C014	73	78
C015	90	89
C016	42	53
C017	88	50
C018	42	60
C019	70	72
C020	67	71
C021	67	71
C022	65	70
C023	70	73
C024	67	74
C025	88	90
C026	78	80
C027	86	89
C028	80	81
C029	94	88
C030	90	92
C031	88	95
C032	70	72
C033	70	73
C034	73	83
C035	73	75
C036	86	85
C037	86	85
C038	96	93
C039	84	86
C040	84	88
C041	92	91
C042	90	92
C043	92	94
C044	90	93
C045	90	90
C046	84	91
C047	88	97
C048	88	89
C049	108	93
C050	96	100
C051	104	102
C052	96	95
C053	104	110
C054	108	102
C055	56	60
C056	78	75
C057	90	84
C058	86	87
C059	94	95
C060	90	93
C061	104	106
C062	94	94
C063	108	106
C064	119	109
C065	124	121
C066	73	74
C067	86	85
C068	90	93
C069	98	100
C070	73	76
C071	113	108
C072	80	85
C073	90	89
C074	90	89
C075	86	86
C076	86	90
C077	86	88
C078	90	88
C079	80	85
C080	90	91
C081	88	89
C082	86	90
C083	92	91
C084	106	105
C085	102	91
C086	106	100
C087	108	104
C088	119	110
C089	119	114
C090	108	91
C091	86	88
C092	84	88
C093	104	100
C094	113	108
C095	119	112
C096	108	110
C097	119	114
C098	119	114
C099	119	114
C100	108	101
C101	119	110
C102	132	148
C103	132	146
C104	88	92
C105	119	97
C106	113	107
C107	119	112
C108	90	83
C109	86	88
C110	119	107
C111	124	147
C112	65	73
C113	59	60
C114	56	61
C115	78	73
C116	82	85
C117	88	88
C118	119	96
C119	86	88
C120	73	73
C121	90	91
C122	96	93
C123	84	82
C124	90	92
C125	82	84
C127	82	84
C128	84	86
C129	119	110
C130	104	98
C131	76	84
C132	108	104
C133	88	87
C134	113	109
C135	92	92
C136	86	88
C137	90	92
C138	102	99
C139	84	99
C140	113	111
C141	124	121
C142	119	113
C143	106	103
C144	119	111
C145	70	72
C146	84	83
C147	102	100
C148	96	86
C149	78	78
C150	84	82
C151	90	92
C152	92	94
C153	86	89
C154	42	58
C155	65	69
C156	59	72
C157	56	69
C158	65	73
C159	84	88
C160	70	75
C161	86	85
C162	90	59
C163	82	89
C164	82	85
C165	82	87
C166	88	89
C167	92	94
C168	88	92
C169	106	97
C170	92	91
C171	90	89
C172	78	80
C173	86	89
C174	96	104
C175	96	103
C176	132	124
C177	73	78
C178	94	97
C179	108	104
C180	80	84
C181	92	89
C182	80	88
C183	82	86
C184	96	89
C185	108	108
C186	106	111
C187	106	101
C188	106	103
C189	82	83
C190	92	93
C191	94	99
C192	132	149
C193	78	83
C194	106	104
C195	124	113
C196	132	148
C197	90	89
C198	90	91
C199	90	104
C200	119	110
C201	113	110
C202	86	89
C203	56	70
W001	84	87
W002	98	107
W003	96	96
W004	102	106
W005	102	109
W006	96	104
W007	102	105
W008	98	105
W009	113	115
W010	96	97
W011	73	73
W012	51	67
W013	78	72
W014	104	92
W015	92	103
W016	42	45
W017	106	112
W018	65	60
W019	90	91
W020	92	95
W021	108	105
W022	108	112
W023	102	105
W024	106	107
W025	90	101
W026	92	92
W027	84	85
W028	96	105
W029	84	97
W030	98	109
W031	84	90
W032	84	88
W033	76	82
W034	96	99
W035	104	105
W036	96	105
W037	106	110
W038	119	120
W039	90	91
W040	106	109
W041	94	95
W042	104	112
W043	113	110
W044	108	107
W045	49	52
W046	106	105
W047	106	97
W048	119	93
W049	102	77
W050	94	121
W051	113	55
W052	52	103
W053	92	105
W054	94	106
W055	92	97
W056	108	110
W057	94	100
W058	90	85
W059	86	90
W060	76	72
W061	82	81
W062	132	124
W063	86	85
W064	49	51
W065	96	92
W066	96	95
W067	96	102
W068	82	90
W069	102	102
W070	96	99
W071	51	53
W072	113	114
W073	80	83
W074	132	122
W075	96	95
W076	96	94
W077	102	110
W078	119	121
W079	86	89
W080	88	85
W081	82	87
W082	80	77
W083	98	94
W084	96	95
W085	86	89
W086	88	91
W087	56	65
W088	56	67
W089	80	85
W090	94	100
W091	102	103
W092	90	103
W093	80	84
W094	86	89
W095	92	92
W096	94	89
W097	94	88
W098	94	95
W099	94	105
W100	108	102
W101	88	89
W102	104	95
W103	102	94
W104	90	91
W105	92	97
W106	106	107
W107	108	120
W108	94	91
W109	49	48
W110	132	128
W111	119	114
W112	119	114
W113	113	110
W114	132	122
W115	108	116
W116	102	99
W117	51	69
W118	96	103
W119	92	95
W120	82	90
W121	98	93
W122	98	98
W123	102	99
W124	78	77
W125	92	88
W126	86	89
W127	119	112
W128	106	111
W129	90	94
W130	56	69
W131	90	95
W132	84	89
W133	90	95
W134	98	97
W135	98	105
W136	92	116
W137	106	104
W138	86	79
W139	49	45
W140	96	96
W141	90	86
W142	82	85
W143	108	112
W144	108	105
W145	119	114
W146	78	77
W147	96	100
W148	102	107
W149	90	93
W150	113	112
W151	84	81
W152	98	101
W153	94	98
W154	90	87
W155	88	83
W156	94	91
W157	86	94
W158	84	89
W159	90	90
W160	86	89
W161	80	82
W162	108	105
W163	86	89
W164	59	76
W165	90	91
W166	104	103
W167	104	107
W168	106	112
W169	98	98
W170	92	95
W171	88	89
W172	90	96
W173	88	93
W174	84	97
W175	90	87
W176	98	105
W177	98	102
W178	132	119
W179	82	96
W180	86	91
W181	113	107
W182	96	100
W183	102	110
W184	84	94
W185	108	112
W186	92	92
W187	90	92
W188	88	92
W189	90	109
W191	119	114
W192	119	112
W193	90	101
W194	82	85
W195	98	98
W197	90	94
W198	132	108
W199	119	116
W200	90	101
W201	92	98
W202	92	99
W203	108	105
W204	92	93
W205	92	93
W206	124	110
W207	92	99
W208	106	100
W209	108	109
W210	88	87
W211	82	94
W212	102	105
W213	108	116
W214	98	105
W215	98	101
W216	102	108
W217	113	114
W218	113	116
W219	84	87
W220	106	109
W221	119	120
W222	108	105
W223	98	90
W224	82	91
W225	102	105
W226	88	85
W227	90	92
W228	98	105
W229	102	108
W230	108	117
W231	102	107
W233	86	93
W234	90	94
W235	84	89
W236	92	94
W237	108	105
W238	82	82
W239	98	99
W240	92	93
W241	98	102
W242	119	115
W243	90	98
W244	92	98
W245	140	92
W246	104	105
W247	88	92
W248	84	92
W249	76	80
W250	80	83
W251	86	91
W252	108	112
W253	90	101
W254	90	102
W255	90	103
W256	124	106
W257	94	102
W258	124	92
W259	92	96
W260	90	90
W261	76	85
W262	65	69
W263	113	112
W264	82	87
W265	113	88
W266	132	124
W267	82	83
W268	86	89
W269	80	88
W270	80	85
W271	61	78
W272	113	117
W273	102	109
W274	61	66
W275	104	113
W276	104	109
W277	94	102
W278	88	103
W279	90	103
W280	108	109
W281	106	105
W282	119	124
W283	52	73
W284	102	117
W285	113	116
W286	88	103
W287	90	100
W288	86	103
W289	94	99
W290	98	102
W291	92	105
W292	94	97
W293	119	113
W294	86	104
W295	98	106
W296	102	102
W297	92	102
W298	96	104
W299	86	93
W300	86	97
W301	98	105
W302	92	105
W303	92	96
W304	108	117
W305	76	82
W306	119	119
W307	86	94
W308	113	120
W309	119	120
W310	104	111
W311	113	111
W312	98	105
W313	90	94
W314	82	95
W315	102	105
W316	82	92
W317	102	106
W318	76	77
W319	140	127
W320	124	124
W321	124	117
W322	132	93
W323	132	115
W324	132	125
W325	140	117
W326	132	125
W327	92	88
W328	92	91
W329	102	107
W330	96	93
